# Supplementary material for: The Eucalyptus terpene synthase gene family
Source: BMC Genomics. 2015 Jun 11;16(1):450. doi: 10.1186/s12864-015-1598-x (PMC4464248; doi:10.1186/s12864-015-1598-x)
Supplement: Additional file 1: — This file contains 6 supplemental tables. [file 12864_2015_1598_MOESM1_ESM.xlsx]

## Sheet: S1
Table S1: Table with E. grandis terpene synthase genes containing information on genome localization, orientation, gene length and E. globulus orthologs.
old gene model	Gene model	Gene name	Linkage_group	scaffold	sub family	start 5'	end 3'	orientation	gene length	E. globulus ortholog
Egrandis_v1_0.009598m	Eucgr.B01314.1	EgranTPS001	B	2	TPSa	21513213	21516619	+/+	3406
Egrandis_v1_0.012744m	Eucgr.B01315.1	EgranTPS002	B	2	TPSa	21532777	21536181	+/+	3404	EglobTPS003
Egrandis_v1_0.048194m	Eucgr.B01942.1	EgranTPS003	B	2	TPSa	36543564	36546163	+/+	2599
Egrandis_v1_0.044575m	Eucgr.B01943.1	EgranTPS004	B	2	TPSa	36582579	36584623	+/+	2044	EglobTPS005
Egrandis_v1_0.026250m	Eucgr.C02467.1	EgranTPS005	C	3	TPSa	47126219	47124904	+/-	-1315	EglobTPS006
Egrandis_v1_0.007646m	Eucgr.C02474.1	EgranTPS006	C	3	TPSa	47325494	47321678	+/-	-3816	EglobTPS007
Egrandis_v1_0.010009m	Eucgr.C02554.1	EgranTPS007	C	3	TPSa	48725907	48731758	+/+	5851	EglobTPS008
N/A	N/A	EgranTPS008	C	3	TPSa	76811077	76809312	+/-	-1765
Egrandis_v1_0.007631m	Eucgr.C04198.1	EgranTPS009	C	3	TPSa	76881747	76885248	+/+	3501	EglobTPS010
N/A	N/A	EgranTPS010	C	3	TPSa	76987029	76989650	+/+	2621	EglobTPS011
Egrandis_v1_0.007579m	Eucgr.D01100.1	EgranTPS011	D	4	TPSa	19776183	19772925	+/-	-3258
Egrandis_v1_0.020391m	Eucgr.D01103.1, Eucgr.D01104.1	EgranTPS012	D	4	TPSa	19810101	19807886	+/-	-2215
Egrandis_v1_0.007590m	Eucgr.D01105.1	EgranTPS013	D	4	TPSa	19871602	19867627	+/-	-3975
Egrandis_v1_0.022058m	Eucgr.D01106.1	EgranTPS014	D	4	TPSa	19900445	19898472	+/-	-1973
Egrandis_v1_0.049415m	Eucgr.D01114.1	EgranTPS015	D	4	TPSa	20019122	20015313	+/-	-3809
Egrandis_v1_0.007050m	Eucgr.E00404.1	EgranTPS016	E	5	TPSa	3825749	3822864	+/-	-2885	EglobTPS018
Egrandis_v1_0.006260m	Eucgr.E00414.1	EgranTPS017	E	5	TPSa	3945399	3950013	+/+	4614	EglobTPS019
Egrandis_v1_0.052123m	Eucgr.E00415.1	EgranTPS018	E	5	TPSa	3987902	3990348	+/+	2446	EglobTPS020
Egrandis_v1_0.006780m	Eucgr.E00419.1	EgranTPS019	E	5	TPSa	4031672	4034436	+/+	2764	EglobTPS024
Egrandis_v1_0.010024m	Eucgr.E02670.1	EgranTPS020	E	5	TPSa	43136496	43138816	+/+	2320	EglobTPS025
Egrandis_v1_0.007639m	Eucgr.E03115.1	EgranTPS021	E	5	TPSa	52513563	52508373	+/-	-5190	EglobTPS027
Egrandis_v1_0.010031m	Eucgr.E03311.1	EgranTPS022	E	5	TPSa	56143911	56146250	+/+	2339	EglobTPS028
Egrandis_v1_0.052121m	Eucgr.F01866.1	EgranTPS023	F	6	TPSa	24424338	24422434	+/-	-1904	EglobTPS029
Egrandis_v1_0.046550m	Eucgr.F03396.1	EgranTPS024	F	6	TPSa	42832996	42830537	+/-	-2459
Egrandis_v1_0.010043m	Eucgr.F03398.1	EgranTPS025	F	6	TPSa	42889067	42886803	+/-	-2264	EglobTPS031
	Eucgr.F03400.3	EgranTPS026	F	6	TPSa	42925592	42922397	+/-	-3195	EglobTPS032
	Eucgr.F03400.2	EgranTPS027	F	6	TPSa	42928927	42926100	+/-	-2827	EglobTPS033
Egrandis_v1_0.040683m	Eucgr.F03404.1	EgranTPS028	F	6	TPSa	42999729	42998936	+/-	-793	EglobTPS036
Egrandis_v1_0.038490m	Eucgr.F03408.1, Eucgr.F03407.1	EgranTPS029	F	6	TPSa	43031305	43030512	+/-	-793
Egrandis_v1_0.045919m	Eucgr.F03410.1	EgranTPS030	F	6	TPSa	43069790	43072552	+/+	2762
Egrandis_v1_0.053505m	Eucgr.F03411.1	EgranTPS031	F	6	TPSa	43082248	43084476	+/+	2228	EglobTPS038
Egrandis_v1_0.007409m	Eucgr.F03412.1	EgranTPS032	F	6	TPSa	43132130	43128547	+/-	-3583	EglobTPS039
Egrandis_v1_0.008318m	Eucgr.F03413.1	EgranTPS033	F	6	TPSa	43151989	43147340	+/-	-4649	EglobTPS040
Egrandis_v1_0.007772m	Eucgr.G01636.1	EgranTPS034	G	7	TPSa	29517869	29514709	+/-	-3160	EglobTPS041
Egrandis_v1_0.010014m	Eucgr.H04797.1	EgranTPS035	H	8	TPSa	68405453	68407812	+/+	2359	EglobTPS042
Egrandis_v1_0.041116m	Eucgr.H04977.1	EgranTPS036	H	8	TPSa	71019863	71022818	+/+	2955	EglobTPS043
Egrandis_v1_0.053311m	Eucgr.H04978.1	EgranTPS037	H	8	TPSa	71069301	71072224	+/+	2923	EglobTPS044
Egrandis_v1_0.007561m	Eucgr.J01451.1	EgranTPS038	J	10	TPSa	18169230	18166281	+/-	-2949	EglobTPS045
N/A	N/A	EgranTPS039	J	10	TPSa	18229539	18227732	+/-	-1807
Egrandis_v1_0.007549m	Eucgr.J01453.1	EgranTPS040	J	10	TPSa	18413421	18410395	+/-	-3026
Egrandis_v1_0.007629m	Eucgr.K03518.1	EgranTPS041	K	11	TPSa	44355329	44358490	+/+	3161	EglobTPS048
Egrandis_v1_0.007610m	Eucgr.L01631.1	EgranTPS042	L	294	TPSa	20739	23557	+/+	2818
Egrandis_v1_0.007806m	Eucgr.L01686.1	EgranTPS043	L	320	TPSa	13805	16938	+/+	3133	EglobTPS050
Egrandis_v1_0.007121m	Eucgr.L02082.1	EgranTPS044	L	585	TPSa	9207	6756	+/-	-2451	EglobTPS051
Egrandis_v1_0.049808m	Eucgr.L02298.1	EgranTPS045	L	776	TPSa	10985	13729	+/+	2744
Egrandis_v1_0.053497m	Eucgr.L02418.1	EgranTPS046	L	901	TPSa	11042	8338	+/-	-2704
Egrandis_v1_0.045443m	Eucgr.L02448.1, Eucgr.L02447.1	EgranTPS047	L	929	TPSa	5007	3590	+/-	-1417
Egrandis_v1_0.011129m	Eucgr.L02618.1	EgranTPS048	L	1122	TPSa	3447	8577	+/+	5130
Egrandis_v1_0.007613m	Eucgr.L02971.1	EgranTPS049	L	1733	TPSa	6062	3004	+/-	-3058
Egrandis_v1_0.022329m	Eucgr.L03151.1	EgranTPS050	L	2151	TPSa	294	1484	+/+	1190
Egrandis_v1_0.010094m	Eucgr.L03307.1	EgranTPS051	L	2649	TPSa	3723	859	+/-	-2864	EglobTPS058
Egrandis_v1_0.040265m	Eucgr.L03412.1	EgranTPS052	L	3050	TPSa	51	1798	+/+	1747	EglobTPS059
N/A	N/A	EgranTPS053	A	1	TPSb	2357100	2359686	+/+	2586	EglobTPS062
N/A	N/A	EgranTPS054	A	1	TPSb	17077858	17081428	+/+	3570	EglobTPS063
N/A	N/A	EgranTPS055	A	1	TPSb	17168710	17171761	+/+	3051
N/A	N/A	EgranTPS056	A	1	TPSb	17213989	17217422	+/+	3433	EglobTPS066
N/A	N/A	EgranTPS057	A	1	TPSb	17274571	17276492	+/+	1921	EglobTPS068
N/A	N/A	EgranTPS058	A	1	TPSb	17290275	17293888	+/+	3613
N/A	N/A	EgranTPS059	A	1	TPSb	17354695	17356967	+/+	2272	EglobTPS071
N/A	N/A	EgranTPS060	A	1	TPSb	18360034	18363984	+/+	3950	EglobTPS073
N/A	N/A	EgranTPS061	A	1	TPSb	27275773	27277734	+/+	1961	EglobTPS076
N/A	N/A	EgranTPS062	A	1	TPSb	27607076	27603307	+/-	-3769	EglobTPS078
N/A	N/A	EgranTPS063	A	1	TPSb	28361266	28363385	+/+	2119	EglobTPS081
N/A	N/A	EgranTPS064	D	4	TPSb	1472693	1474685	+/+	1992	EglobTPS082
Egrandis_v1_0.007635m	Eucgr.D00859.1	EgranTPS065	D	4	TPSb	15901257	15904743	+/+	3486	EglobTPS083
Egrandis_v1_0.012059m	Eucgr.D00861.1	EgranTPS066	D	4	TPSb	15930978	15933736	+/+	2758	EglobTPS084
Egrandis_v1_0.055206m	Eucgr.D00863.1	EgranTPS067	D	4	TPSb	15939181	15943247	+/+	4066	EglobTPS086
Egrandis_v1_0.007633m	Eucgr.D00864.1	EgranTPS068	D	4	TPSb	15968563	15972385	+/+	3822	EglobTPS087
Egrandis_v1_0.050774m	Eucgr.D00869.1	EgranTPS069	D	4	TPSb	16032957	16036378	+/+	3421
Egrandis_v1_0.013256m	Eucgr.D00870.1	EgranTPS070	D	4	TPSb	16048139	16050236	+/+	2097
Egrandis_v1_0.039237m	Eucgr.D00872.1	EgranTPS071	D	4	TPSb	16097008	16101385	+/+	4377	EglobTPS090
Egrandis_v1_0.049469m	Eucgr.D00874.1	EgranTPS072	D	4	TPSb	16114788	16118604	+/+	3816
N/A	N/A	EgranTPS073	G	7	TPSb	5398205	5401603	+/+	3398	EglobTPS092
N/A	N/A	EgranTPS074	G	7	TPSb	5452500	5455883	+/+	3383	EglobTPS093
N/A	N/A	EgranTPS075	G	7	TPSb	5588300	5592099	+/+	3799	EglobTPS095
N/A	N/A	EgranTPS076	K	11	TPSb	9708883	9706198	+/-	-2685	EglobTPS097
Egrandis_v1_0.009616m	Eucgr.K00827.1	EgranTPS077	K	11	TPSb	9720850	9718239	+/-	-2611
Egrandis_v1_0.009462m	Eucgr.K00828.1	EgranTPS078	K	11	TPSb	9747741	9745078	+/-	-2663
N/A	N/A	EgranTPS079	K	11	TPSb	10763499	10759300	+/-	-4199
Egrandis_v1_0.013430m	Eucgr.K00876.1	EgranTPS080	K	11	TPSb	10788450	10785926	+/-	-2524
Egrandis_v1_0.006981m	Eucgr.K00877.1	EgranTPS081	K	11	TPSb	10807618	10798223	+/-	-9395	EglobTPS104
Egrandis_v1_0.012620m	Eucgr.K00878.1	EgranTPS082	K	11	TPSb	10825391	10823054	+/-	-2337	EglobTPS101
Egrandis_v1_0.006686m	Eucgr.K00879.1	EgranTPS083	K	11	TPSb	10841107	10836408	+/-	-4699	EglobTPS105
Egrandis_v1_0.007203m	Eucgr.K00881.1	EgranTPS084	K	11	TPSb	10870417	10866330	+/-	-4087	EglobTPS106
N/A	N/A	EgranTPS085	L	41	TPSb	194519	198087	+/+	3568	EglobTPS107
N/A	N/A	EgranTPS086	L	168	TPSb	11099	8171	+/-	-2928	EglobTPS108
Egrandis_v1_0.008471m	Eucgr.L01753.1	EgranTPS087	L	350	TPSb	33293	37053	+/+	3760
Egrandis_v1_0.014600m	Eucgr.L02212.1	EgranTPS088	L	689	TPSb	6000	9760	+/+	3760
Egrandis_v1_0.053468m	Eucgr.H01471.1	EgranTPS089	H	8	TPSc	17428252	17423539	+/-	-4713	EglobTPS113
Egrandis_v1_0.044817m	Eucgr.H01472.1	EgranTPS090	H	8	TPSc	17466840	17460514	+/-	-6326	EglobTPS114
Egrandis_v1_0.009097m	Eucgr.F03853.1	EgranTPS091	F	6	TPSe	46764494	46770150	+/+	5656
Egrandis_v1_0.021471m	Eucgr.F03854.1	EgranTPS092	F	6	TPSe	46771417	46773137	+/+	1720	EglobTPS115
Egrandis_v1_0.003333m	Eucgr.F03855.1	EgranTPS093	F	6	TPSe	46774991	46781399	+/+	6408	EglobTPS116
Egrandis_v1_0.003200m	Eucgr.D00666.1	EgranTPS094	D	4	TPSf	12126652	12132328	+/+	5676	EglobTPS121
Egrandis_v1_0.052022m	Eucgr.D00668.1	EgranTPS095	D	4	TPSf	12176044	12183408	+/+	7364
Egrandis_v1_0.040488m	Eucgr.D00671.1	EgranTPS096	D	4	TPSf	12237901	12245939	+/+	8038	EglobTPS120
Egrandis_v1_0.004363m	Eucgr.D00677.1	EgranTPS097	D	4	TPSf	12330501	12337398	+/+	6897
Egrandis_v1_0.046226m	Eucgr.D00678.1	EgranTPS098	D	4	TPSf	12361001	12367866	+/+	6865
Egrandis_v1_0.047394m	Eucgr.D00679.1	EgranTPS099	D	4	TPSf	12395372	12399978	+/+	4606	EglobTPS125
Egrandis_v1_0.048184m	Eucgr.D00680.1	EgranTPS100	D	4	TPSf	12407993	12413893	+/+	5900
Egrandis_v1_0.042190m	Eucgr.E03562.1	EgranTPS101	E	5	TPSg	61904160	61907631	+/+	3471
2	Eucgr.E03564.1, Eucgr.E03563.1	EgranTPS102	E	5	TPSg	61927185	61930850	+/+	3665
Egrandis_v1_0.010830m	Eucgr.E03566.1	EgranTPS103	E	5	TPSg	61984511	61988260	+/+	3749	EglobTPS132
Egrandis_v1_0.044222m	Eucgr.E03569.1	EgranTPS104	E	5	TPSg	62006681	62009221	+/+	2540
Egrandis_v1_0.014633m	Eucgr.E03570.1	EgranTPS105	E	5	TPSg	62047695	62050526	+/+	2831	EglobTPS134
Egrandis_v1_0.043951m	Eucgr.E03571.1	EgranTPS106	E	5	TPSg	62088939	62092167	+/+	3228
Egrandis_v1_0.043324m	Eucgr.E03574.1	EgranTPS107	E	5	TPSg	62194988	62198301	+/+	3313
Egrandis_v1_0.018428m	Eucgr.E03598.1	EgranTPS108	E	5	TPSg	62643058	62645270	+/+	2212	EglobTPS137
Egrandis_v1_0.039401m	Eucgr.E03602.1, Eucgr.E3603.1	EgranTPS109	E	5	TPSg	62696015	62699474	+/+	3459
Egrandis_v1_0.010778m	Eucgr.E03605.1	EgranTPS110	E	5	TPSg	62782721	62786028	+/+	3307	EglobTPS139
Egrandis_v1_0.046729m	Eucgr.E03606.1, Eucgr.E03607.1	EgranTPS111	E	5	TPSg	62824923	62827822	+/+	2899	EglobTPS140
Egrandis_v1_0.014910m	Eucgr.E03610.1	EgranTPS112	E	5	TPSg	63174305	63176837	+/+	2532
Egrandis_v1_0.041128m	Eucgr.L03091.1	EgranTPS113	L	1971	TPSg	28	2360	+/+	2332

## Sheet: S2
Table S2: Table with E. grandis terpene synthase pseudo genes containing information on genome localization.
old gene ID	gene ID	Linkage_group	scaffold	sub family	start 5'	end 3'	orientation	gene length
N/A	N/A	A	1	TPS_b	17168710	17170761	+/+	2051
N/A	N/A	A	1	TPS_b	17223797	17225394	+/+	1597
N/A	N/A	A	1	TPS_b	17355160	17357142	+/+	1982
N/A	N/A	A	1	TPS_b	18361934	18363984	+/+	2050
N/A	N/A	A	1	TPS_b	26591503	26589440	+/-	-2063
N/A	N/A	A	1	TPS_b	26591503	26589440	+/-	-2063
N/A	N/A	A	1	TPS_b	27601749	27598983	+/-	-2766
N/A	N/A	A	1	TPS_b	28361266	28363385	+/+	2119
Egrandis_v1_0.042552m	Eucgr.B00065.1	B	2	TPS_a	1489498	1492115	+/+	2617
Egrandis_v1_0.045844m	Eucgr.B00069.1	B	2	TPS_a	1566160	1565328	+/-	-832
Egrandis_v1_0.046367m	Eucgr.B00083.1	B	2	TPS_a	1707564	1708524	+/+	960
Egrandis_v1_0.027853m	Eucgr.B00169.1	B	2	TPS_a	2624322	2623169	+/-	-1153
N/A	N/A	B	2	TPS_a	37380020	37376020	+/-	-4000
N/A	N/A	C	3	TPS_a	51230353	51228843	+/-	-1510
N/A	N/A	D	4	TPS_b	1928980	1931107	+/+	2127
Egrandis_v1_0.039392m	Eucgr.D00667.1	D	4	TPS_e	12156691	12158961	+/+	2270
Egrandis_v1_0.049579m	Eucgr.D00670.1	D	4	TPS_e	12219875	12222937	+/+	3062
Egrandis_v1_0.040894m	Eucgr.D00676.1	D	4	TPS_e	12293215	12296818	+/+	3603
Egrandis_v1_0.039220m	Eucgr.D00741.1	D	4	TPS_e	13855775	13857898	+/+	2123
Egrandis_v1_0.013830m	Eucgr.D00868.1	D	4	TPS_b	16001384	16003139	+/+	1755
Egrandis_v1_0.017011m	Eucgr.D00871.1	D	4	TPS_b	16079081	16081654	+/+	2573
N/A	N/A	D	4	TPS_a	19769458	19768095	+/-	-1363
Egrandis_v1_0.053046m	Eucgr.D01102.1	D	4	TPS_a	19796559	19795547	+/-	-1012
Egrandis_v1_0.044656m	Eucgr.D01112.1	D	4	TPS_a	19967350	19965526	+/-	-1824
Egrandis_v1_0.050544m	Eucgr.E00416.1	E	5	TPS_a	4003353	4006750	+/+	3397
Egrandis_v1_0.044929m	Eucgr.E00417.1	E	5	TPS_a	4013086	4015265	+/+	2179
Egrandis_v1_0.021242m	Eucgr.E03062.1	E	5	TPS_g	51371988	51373760	+/+	1772
Egrandis_v1_0.038945m	Eucgr.E03565.1	E	5	TPS_g	61960821	61962862	+/+	2041
Egrandis_v1_0.049437m	Eucgr.E03572.1	E	5	TPS_g	62102345	62105301	+/+	2956
Egrandis_v1_0.042084m	Eucgr.E03608.1	E	5	TPS_g	62940952	62942621	+/+	1669
Egrandis_v1_0.041730m	Eucgr.E03609.1	E	5	TPS_g	63130083	63138829	+/+	8746
N/A	N/A	F	6	TPS_a	38797145	38798905	+/+	1760
N/A	N/A	F	6	TPS_a	38798915	38800085	+/+	1170
N/A	N/A	F	6	TPS_a	38802650	38804712	+/+	2062
Egrandis_v1_0.041198m	Eucgr.F03397.1	F	6	TPS_a	42861589	42861380	+/-	-209
Egrandis_v1_0.042793m	Eucgr.F03399.1	F	6	TPS_a	42904294	42903980	+/-	-314
Egrandis_v1_0.052009m	Eucgr.F03402.1	F	6	TPS_a	42949556	42947924	+/-	-1632
Egrandis_v1_0.052229m	Eucgr.F03403.1	F	6	TPS_a	42963379	42960077	+/-	-3302
Egrandis_v1_0.039726m	Eucgr.F03406.1	F	6	TPS_a	43019807	43018746	+/-	-1061
Egrandis_v1_0.051593m	Eucgr.F03409.1	F	6	TPS_a	43045219	43044941	+/-	-278
N/A	N/A	G	7	TPS_b	5399205	5400012	+/+	807
N/A	N/A	G	7	TPS_b	5554583	5558564	+/+	3981
Egrandis_v1_0.047496m	Eucgr.G01700.1	G	7	TPS_a	31147421	31146017	+/-	-1404
N/A	N/A	J	10	N/A	10733779	10739528	+/+	5749
Egrandis_v1_0.041609m	Eucgr.L00686.1	L	45	TPS_e	7394	4247	+/-	-3147
Egrandis_v1_0.053327m	Eucgr.L01314.1	L	178	TPS_g	27428	25498	+/-	-1930
N/A	N/A	L	205	TPS_a	24097	23024	+/-	-1073
Egrandis_v1_0.041085m	Eucgr.L01387.1	L	205	TPS_a	24359	22946	+/-	-1413
N/A	N/A	L	585	TPS_a	7460	6810	+/-	-650
Egrandis_v1_0.019827m	Eucgr.L02296.1	L	774	TPS_b	10450	11693	+/+	1243
Egrandis_v1_0.043673m	Eucgr.L02473.1	L	955	TPS_a	6269	8331	+/+	2062
N/A	N/A	L	1801	N/A	1496	915	+/-	-581
Egrandis_v1_0.044791m	Eucgr.L03106.1	L	2007	TPS_b	98	1370	+/+	1272
Egrandis_v1_0.054446m	Eucgr.L03205.1	L	2302	TPS_a	782	318	+/-	-464
N/A	N/A	L	2649	TPS_a	2646	949	+/-	-1697
Egrandis_v1_0.038164m	Eucgr.L03414.1	L	3077	TPS_a	587	2618	+/+	2031
Egrandis_v1_0.053936m	Eucgr.L03467.1	L	3288	TPS_a	3338	2906	+/-	-432
Egrandis_v1_0.053331m	Eucgr.L03505.1	L	3414	TPS_a	4001	3371	+/-	-630
Egrandis_v1_0.042258m	Eucgr.L03538.1	L	3556	TPS_a	3878	3585	+/-	-293

## Sheet: S3
Table S3: Table with E. globulus terpene synthase genes including pseudogenes and genome localization.
gene name	subfam	scaffold	5'	3'	strand
EglobTPS001	TPS-a	2	1291307	1291624	+	PSEUDOGENE
EglobTPS002	TPS-a	2	17758700	17759113	+	GENE
EglobTPS003	TPS-a	2	17770870	17772713	+	GENE
EglobTPS004	TPS-a	2	29356149	29357916	+	GENE
EglobTPS005	TPS-a	2	29383219	29384786	+	GENE
EglobTPS006	TPS-a	3	37266320	37265665	-	GENE
EglobTPS007	TPS-a	3	37414130	37413648	-	GENE
EglobTPS008	TPS-a	3	38543643	38544892	+	GENE
EglobTPS009	TPS-a	3	59003029	59001189	-	GENE
EglobTPS010	TPS-a	3	59068147	59070028	+	GENE
EglobTPS011	TPS-a	3	59140558	59141810	+	GENE
EglobTPS012	TPS-a	4	16997648	16996125	-	GENE
EglobTPS013	TPS-a	4	17014883	17014434	-	GENE
EglobTPS014	TPS-a	4	17054150	17052979	-	GENE
EglobTPS015	TPS-a	4	17077214	17076804	-	GENE
EglobTPS016	TPS-a	4	17116903	17115772	-	PSEUDOGENE
EglobTPS017	TPS-a	4	17163079	17162582	-	GENE
EglobTPS018	TPS-a	5	3586412	3584690	-	GENE
EglobTPS019	TPS-a	5	3703746	3705554	+	GENE
EglobTPS020	TPS-a	5	3741681	3743812	+	GENE
EglobTPS021	TPS-a	5	3741681	3743812	+	REDUNDANT
EglobTPS022	TPS-a	5	3758182	3758712	+	GENE
EglobTPS023	TPS-a	5	3764839	3765645	+	PSEUDOGENE
EglobTPS024	TPS-a	5	3782240	3784387	+	GENE
EglobTPS025	TPS-a	5	34159263	34160397	+	GENE
EglobTPS026	TPS-a	5	40480826	40481206	+	PSEUDOGENE
EglobTPS027	TPS-a	5	41189109	41186538	-	GENE
EglobTPS028	TPS-a	5	43962535	43964369	+	GENE
EglobTPS029	TPS-a	6	19683556	19681754	-	GENE
EglobTPS030	TPS-a	6	36389087	36388125	-	PSEUDOGENE
EglobTPS031	TPS-a	6	36439804	36438036	-	GENE
EglobTPS032	TPS-a	6	36472448	36470176	-	GENE
EglobTPS033	TPS-a	6	36475287	36473539	-	GENE
EglobTPS034	TPS-a	6	36494976	36493963	-	PSEUDOGENE
EglobTPS035	TPS-a	6	36506210	36505977	-	PSEUDOGENE
EglobTPS036	TPS-a	6	36541855	36540081	-	GENE
EglobTPS037	TPS-a	6	36564845	36564372	-	PSEUDOGENE
EglobTPS038	TPS-a	6	36604122	36604496	+	GENE
EglobTPS039	TPS-a	6	36650650	36648581	-	GENE
EglobTPS040	TPS-a	6	36669237	36666268	-	GENE
EglobTPS041	TPS-a	7	23580830	23579002	-	GENE
EglobTPS042	TPS-a	8	57253647	57255435	+	GENE
EglobTPS043	TPS-a	8	59472703	59473083	+	GENE
EglobTPS044	TPS-a	8	59502845	59504375	+	GENE
EglobTPS045	TPS-a	10	16612398	16610515	-	GENE
EglobTPS046	TPS-a	10	16671374	16670680	-	GENE
EglobTPS047	TPS-a	10	16831965	16830074	-	GENE
EglobTPS048	TPS-a	11	37779274	37781075	+	GENE
EglobTPS049	TPS-a	294	16054	16320	+	GENE
EglobTPS050	TPS-a	320	14103	15966	+	GENE
EglobTPS051	TPS-a	585	6774	4817	-	GENE
EglobTPS052	TPS-a	776	7391	8992	+	PSEUDOGENE
EglobTPS053	TPS-a	929	3398	2412	-	PSEUDOGENE
EglobTPS054	TPS-a	1122	4815	6364	+	PSEUDOGENE
EglobTPS055	TPS-a	1733	4199	2425	-	PSEUDOGENE
EglobTPS056	TPS-a	2151	229	1296	+	PSEUDOGENE
EglobTPS057	TPS-a	2302	706	329	-	PSEUDOGENE
EglobTPS058	TPS-a	2649	2443	935	-	GENE
EglobTPS059	TPS-a	3050	440	1768	+	GENE
EglobTPS060	TPS-a	3077	1051	2918	+	GENE
EglobTPS061	TPS-a	3414	3367	2740	-	PSEUDOGENE
EglobTPS062	TPS-b	1	1888000	1891673	+	GENE
EglobTPS063	TPS-b	1	14220318	14222716	+	GENE
EglobTPS064	TPS-b	1	14282168	14282851	+	GENE
EglobTPS065	TPS-b	1	14305271	14307450	+	GENE
EglobTPS066	TPS-b	1	14349244	14351206	+	GENE
EglobTPS067	TPS-b	1	14357994	14358371	+	PSEUDOGENE
EglobTPS068	TPS-b	1	14407321	14409339	+	GENE
EglobTPS069	TPS-b	1	14424297	14426297	+	GENE
EglobTPS070	TPS-b	1	14434130	14434471	+	PSEUDOGENE
EglobTPS071	TPS-b	1	14480880	14483561	+	GENE
EglobTPS072	TPS-b	1	14504083	14504643	+	PSEUDOGENE
EglobTPS073	TPS-b	1	15424238	15424618	+	GENE
EglobTPS074	TPS-b	1	22974649	22973356	-	PSEUDOGENE
EglobTPS075	TPS-b	1	22982735	22982156	-	GENE
EglobTPS076	TPS-b	1	23422442	23424703	+	GENE
EglobTPS077	TPS-b	1	23692367	23689496	-	GENE
EglobTPS078	TPS-b	1	23725751	23723191	-	GENE
EglobTPS079	TPS-b	1	24378247	24378903	+	PSEUDOGENE
EglobTPS080	TPS-b	1	24396233	24397006	+	PSEUDOGENE
EglobTPS081	TPS-b	1	24409774	24410842	+	GENE
EglobTPS082	TPS-b	4	1336088	1338365	+	GENE
EglobTPS083	TPS-b	4	13750209	13751452	+	GENE
EglobTPS084	TPS-b	4	13778686	13780494	+	GENE
EglobTPS085	TPS-b	4	13782542	13782877	+	PSEUDOGENE
EglobTPS086	TPS-b	4	13787700	13789593	+	GENE
EglobTPS087	TPS-b	4	13816135	13817915	+	GENE
EglobTPS088	TPS-b	4	13879289	13880080	+	GENE
EglobTPS089	TPS-b	4	13907478	13909203	+	GENE
EglobTPS090	TPS-b	4	13926394	13928706	+	GENE
EglobTPS091	TPS-b	4	13941139	13941645	+	GENE
EglobTPS092	TPS-b	7	4318323	4319334	+	GENE
EglobTPS093	TPS-b	7	4368255	4368995	+	GENE
EglobTPS094	TPS-b	7	4429379	4429038	-	PSEUDOGENE
EglobTPS095	TPS-b	7	4491211	4492217	+	GENE
EglobTPS096	TPS-b	8	5680784	5680485	-	PSEUDOGENE
EglobTPS097	TPS-b	11	7876493	7874734	-	GENE
EglobTPS098	TPS-b	11	7886933	7885325	-	GENE
EglobTPS099	TPS-b	11	7889950	7889220	-	GENE
EglobTPS100	TPS-b	11	8497947	8496003	-	GENE
EglobTPS101	TPS-b	11	8508042	8506727	-	GENE
EglobTPS102	TPS-b	11	8512441	8510580	-	GENE
EglobTPS103	TPS-b	11	8522543	8522097	-	GENE
EglobTPS104	TPS-b	11	8532654	8531292	-	GENE
EglobTPS105	TPS-b	11	8566056	8564194	-	GENE
EglobTPS106	TPS-b	11	8592412	8591903	-	GENE
EglobTPS107	TPS-b	41	173083	175417	+	GENE
EglobTPS108	TPS-b	168	10429	8069	-	GENE
EglobTPS109	TPS-b	689	5798	6527	+	PSEUDOGENE
EglobTPS110	TPS-b	774	9476	10197	+	PSEUDOGENE
EglobTPS111	TPS-b	955	5871	6537	+	PSEUDOGENE
EglobTPS112	TPS-b	3949	1003	630	-	PSEUDOGENE
EglobTPS113	TPS-c	8	14784642	14781870	-	GENE
EglobTPS114	TPS-c	8	14816992	14815547	-	GENE
EglobTPS115	TPS-e	6	40042943	40043539	+	GENE
EglobTPS116	TPS-e	6	40050536	40054616	+	GENE
EglobTPS117	TPS-f	4	10862073	10867593	+	GENE
EglobTPS118	TPS-f	4	10886490	10886888	+	PSEUDOGENE
EglobTPS119	TPS-f	4	10901881	10911037	+	GENE
EglobTPS120	TPS-f	4	10958363	10960771	+	GENE
EglobTPS121	TPS-f	4	11003378	11005529	+	GENE
EglobTPS122	TPS-f	4	11025870	11026202	+	PSEUDOGENE
EglobTPS123	TPS-f	4	11036462	11043938	+	GENE
EglobTPS124	TPS-f	4	11056475	11056948	+	PSEUDOGENE
EglobTPS125	TPS-f	4	11082337	11084804	+	GENE
EglobTPS126	TPS-f	4	11092904	11095342	+	GENE
EglobTPS127	TPS-f	4	11099333	11100175	+	PSEUDOGENE
EglobTPS128	TPS-f	4	12134567	12121939	-	GENE
EglobTPS129	TPS-f	45	7109	4183	-	GENE
EglobTPS130	TPS-g	5	48133503	48133880	+	PSEUDOGENE
EglobTPS131	TPS-g	5	48149807	48151473	+	GENE
EglobTPS132	TPS-g	5	48186497	48188996	+	GENE
EglobTPS133	TPS-g	5	48206368	48208528	+	GENE
EglobTPS134	TPS-g	5	48224552	48227420	+	GENE
EglobTPS135	TPS-g	5	48263774	48263968	+	PSEUDOGENE
EglobTPS136	TPS-g	5	48334186	48336316	+	GENE
EglobTPS137	TPS-g	5	48665374	48667784	+	GENE
EglobTPS138	TPS-g	5	48709297	48711978	+	GENE
EglobTPS139	TPS-g	5	48774669	48777245	+	GENE
EglobTPS140	TPS-g	5	48796864	48799379	+	GENE
EglobTPS141	TPS-g	5	49056063	49058572	+	GENE
EglobTPS142	TPS-g	735	221	924	+	PSEUDOGENE
EglobTPS143	TPS-g	1971	1206	1734	+	PSEUDOGENE

## Sheet: S4
Table S4: Table with genomic clusters of TPS genes as well as all other annotated genes in the genomic region. TPS genes are shown in green, while pseudo TPS genes and other genes from plant secondary metabolism are shown in light green.
scaffold 1	17 - 18.4 Mbp (TPS-b)	strand	scaffold 1	26.4-28.5 Mbp (TPS-b)	strand	scaffold 4	12.1-12.4 Mbp (TPS-f)	strand	scaffold 4	15.9-16.2 Mbp (TPS-b)	strand	scaffold 4	19.7-20 Mbp (TPS-a)	strand	scaffold 5	3.8-4.1 Mbp (TPS-a)	strand	scaffold 5	61.9-63.2 Mbp (TPS-g)	strand	scaffold 6	42.8-43.2 Mbp (TPS-a)	strand	scaffold 11	9.7-10.9 Mbp (TPS-b)	strand
17.003	26S proteasome		26.448	Myb TF	p	12.102	Alppha-D-galactosidase	p	15.887	NAD dependent epimerase	p	19.706	eukaryotic translation initiation factor 2c	p	3.802	no functional annotation	p	61.904	EgTPS101	p	42.797	GDSL-like lipase	p	9.701	NPH3 family signal transducer	p
17.007	Myb TF		26.456	no functional annotation	p	12.112	No apical meristem protein	p	15.901	EgTPS065	p	19.753	Ribosomal protein	p	3.81	ascorbate oxidase	p	61.927	EgTPS102	p	42.799	Glycosyl hydrolase fam 1	m	9.708	EgTPS076	m
17.023	Galactosyltransferase		26.458	no functional annotation	m	12.126	EgTPS094	p	15.919	no functional annotation	p	19.757	MYC induced nuclear antigen	m	3.822	EgTPS016	m	61.929	no functional annotation	p	42.806	Transformer-2-related (RNA binding)	p	9.718	EgTPS077	m
17.036	3'-5' exonuclease		26.467	no functional annotation	p	12.156	TPS pseudogene	p	15.93	EgTPS066	p	19.768	TPS pseudogene	m	3.836	no functional annotation	p	61.961	TPS pseudogene	p	42.83	EgTPS024	m	9.745	EgTPS078	m
17.044	MOP-4		26.472	E2F/DP TF	m	12.176	EgTPS095	p	15.934	no functional annotation	p	19.772	EgTPS011	m	3.842	Acyl-CoA dehydrogenase	p	61.984	EgTPS103	p	42.86	TPS pseudogene	m	9.774	no functional annotation	m
17.069	Aconitase		26.477	no functional annotation	p	12.203	no functional annotation	p	15.939	EgTPS067	p	19.785	no functional annotation	m	3.855	Myb-like TF	p	61.988	no functional annotation	m	42.886	EgTPS025	m	9.778	ABC transporter	m
17.073	Aconitase		26.483	no functional annotation	m	12.219	TPS pseudogene	p	15.968	EgTPS068	p	19.795	TPS pseudogene	m	3.862	Retinoblastoma binding	p	62.005	no functional annotation	m	42.903	TPS pseudogene	m	9.799	transporter	m
17.077	EgTPS054		26.492	GRF zinc finger	m	12.237	EgTPS096	p	15.976	no functional annotation	p	19.807	EgTPS012	m	3.885	DNA repair	m	62.006	EgTPS104	p	42.922	EgTPS026	m	9.819	no functional annotation	m
17.09	Ubiquitin activating enzyme		26.516	LRR protein	m	12.257	LRR protein	p	15.986	Kinesin motor domain	p	19.809	TPS pseudogene	m	3.897	phosphatidylserin decarboxylase	p	62.047	EgTPS105	p	42.926	EgTPS027	m	9.915	no functional annotation	m
17.106	Aconitase		26.526	no functional annotation	p	12.267	no functional annotation	m	15.992	Glycosyltransferase	m	19.867	EgTPS013	m	3.903	no functional annotation	m	62.088	EgTPS106	p	42.936	no functional annotation	p	9.917	no functional annotation	m
17.118	no functional annotation		26.553	copper transport protein	p	12.272	serine decarboxylase	m	16.001	TPS pseudogene	p	19.898	EgTPS014	m	3.908	no functional annotation	p	62.102	TPS pseudogene	p	42.947	TPS pseudogene	m	9.936	LRR protein	p
17.144	TPS pseudogene		26.583	TPS pseudogene		12.291	no functional annotation	p	16.032	EgTPS069	p	19.922	no functional annotation	p	3.916	GDP-fucose protein / O-fucosyltransferase	m	62.106	no functional annotation	p	42.96	TPS pseudogene	m	9.94	no functional annotation	m
17.168	EgTPS055		26.591	TPS pseudogene		12.293	TPS pseudogene	p	16.048	EgTPS070	p	19.923	no functional annotation	p	3.945	EgTPS017	p	62.194	EgTPS107	p	42.999	EgTPS028	m	9.986	no functional annotation	m
17.213	EgTPS056		26.635	copper transport protein	p	12.33	EgTPS097	p	16.079	TPS pseudogene	p	19.927	no functional annotation	p	3.987	EgTPS018	p	62.302	protein kinase	p	43.015	TPS pseudogene	m	10.045	no functional annotation	m
17.223	TPS pseudogene		26.646	copper transport protein	p	12.361	EgTPS098	p	16.097	EgTPS071	p	19.944	no functional annotation	p	4.003	TPS pseudogene	p	62.313	protein kinase	p	43.017	TPS pseudogene	m	10.047	MYND finger	m
17.274	EgTPS057		26.662	no functional annotation	m	12.395	EgTPS099	p	16.104	no functional annotation	p	19.955	HEAT repeat	m	4.013	TPS pseudogene	p	62.323	Ariadne zinc finger	p	43.03	EgTPS029	m	10.055	LRR protein	m
17.29	EgTPS058		26.666	no functional annotation	m	12.407	EgTPS100	p	16.114	EgTPS072	p	19.965	TPS pseudogene	m	4.017	no functional annotation	m	62.351	C3HC4 type zinc finger	p	43.044	TPS pseudogene	m	10.064	no functional annotation	m
17.301	TPS pseudogene		26.683	TFIID TF	p	12.418	no functional annotation	p	16.124	PPR repeat	m	19.974	GRF zinc finger	m	4.031	EgTPS019	p	62.356	protein kinase	p	43.069	EgTPS030	p	10.092	Longevity assurance factor	m
17.316	no functional annotation		26.685	no functional annotation	m	12.421	serine carboxipeptidase	m	16.128	PPR repeat	m	20.015	EgTPS015	m	4.041	no functional annotation	m	62.424	protein kinase	p	43.082	EgTPS031	p	10.123	no functional annotation	p
17.354	EgTPS059		26.687	auxin responive protein	m	12.447	alpha/beta hydrolase	p	16.131	Helix-loop-helix DNA binding	p	20.043	Ribosomal protein	m	4.042	PPR repeat	m	62.442	no functional annotation	m	43.128	EgTPS032	m	10.133	Zinc finger RNA binding	p
17.381	TPS pseudogene		26.688	magnesium transporter	m	12.449	SNF2 zinc finger protein	m				20.058	no functional annotation	p	4.049	EamA-like transporter	p	62.504	no functional annotation	p	43.147	EgTPS033	m	10.169	no functional annotation	m
17.457	alocohol dehydrogenase		26.694	3-phosphoglycerate kinase / methyltransferase domain	p	12.467	tetratricopeptide repeat	p				20.064	Ribosomal protein	m	4.051	no functional annotation	m	62.516	protein kinase	p	43.154	GRAS fam TF	m	10.252	LRR protein	m
17.459	Isocitrate dehydrogenase		26.71	Myb-like TF	p	12.482	Kelch related	p				20.098	no functional annotation	p	4.056	zinc-finger double stranded RNA binding	p	62.529	protein kinase	p	43.176	protein kinase	p	10.283	LRR protein	m
17.469	no functional annotation		26.723	Glucosyl transferase	p	12.488	ascorbate oxidase	m				20.103	no functional annotation	p	4.059	pectinesterase	m	62.537	no functional annotation	p	43.178	mitochondrial ribosomal protein	p	10.298	no functional annotation	p
17.47	no functional annotation		26.789	no functional annotation	p	12.55	anthocyanidin reductase	p				20.122	fatty acid hydrolase	m	4.086	DnaJ chaperone	p	62.544	no functional annotation	p	43.183	Flavonol reductase	p	10.301	PPR protein	m
17.487	no functional annotation		26.823	no functional annotation	p	12.558	ascorbate oxidase	m							4.095	Aprataxin related	p	62.551	protein kinase	p	43.189	Zinc finger C2H2	m	10.304	no functional annotation	p
17.494	Glucosyl transferase		26.828	no functional annotation	p	12.574	no functional annotation	p										62.574	C3HC4 type zinc finger	p	43.2	kinesin motor	p	10.316	no functional annotation	m
17.509	Auxin responsive		26.845	no functional annotation	p	12.581	no functional annotation	p										62.586	C3HC4 type zinc finger	p	43.21	helix-loop-helix DNA binding	p	10.379	TIR domain signal transduction	m
17.556	Translin family		26.852	no functional annotation	p	12.592	no functional annotation	m										62.591	kinesin	m	43.21	no functional annotation	m	10.402	LRR protein	m
17.581	OTU-like cystein protease		26.886	no functional annotation	p	12.602	endonuclease	m										62.602	no functional annotation	p				10.417	no functional annotation	m
17.588	TCP-family TF		26.901	no functional annotation	m	12.605	endonuclease	m										62.609	Histone 2A	p				10.508	no functional annotation	m
17.621	phenylallanine amonia lyase		26.942	no functional annotation	p	12.614	root cap	m										62.61	no functional annotation	m				10.551	no functional annotation	p
17.639	no functional annotation		26.946	GTPase activating	m	12.67	alcohol dehydrogenase	p										62.617	eukaryotic translation initiation factor	p				10.591	no functional annotation	m
17.754	lysine decarboxylase		26.966	no functional annotation	p	12.679	anthocyanidin reductase	m										62.623	PPR repeat	m				10.612	no functional annotation	m
17.784	no functional annotation		27.023	no functional annotation														62.642	EgTPS108	p				10.629	no functional annotation	m
17.803	no functional annotation		27.155	PHD-finger protein binding														62.654	PPR repeat	m				10.646	MYND finger	m
17.816	no functional annotation		27.196	no functional annotation														62.658	no functional annotation	p				10.654	no functional annotation	m
17.843	no functional annotation		27.199	no functional annotation														62.666	no functional annotation	m				10.659	cyclin	m
17.86	no functional annotation		27.223	no functional annotation														62.697	EgTPS109	p				10.68	galactosyltransferase	p
17.862	Ribosomal protein L11		27.23	no functional annotation														62.739	no functional annotation	m				10.684	no functional annotation	p
17.886	major intrinsic protein		27.253	no functional annotation														62.782	EgTPS110	p				10.688	no functional annotation	p
17.908	protein kinase		27.275	EgTPS061														62.824	EgTPS111	p				10.691	GC-rich sequence DNA bindinf TF	p
17.946	protein kinase		27.286	TPS pseudogene														62.941	TPS pseudogene	p				10.703	no functional annotation	p
17.96	methyltransferase		27.292	no functional annotation														63.13	TPS pseudogene	p				10.709	no functional annotation	p
18.009	Fascilin domain		27.3	MatE transporter														63.175	EgTPS112	p				10.709	helix-loop-helix DNA binding	m
18.016	Zinc finger C2H2		27.307	Ribosomal protein														63.184	PPR repeat	m				10.716	no functional annotation	p
18.041	Snare domain		27.318	GTPase														63.19	no functional annotation	m				10.733	GRAS family TF	p
18.056	Ubiquitin family		27.319	no functional annotation														63.194	no functional annotation	m				10.743	NPH3 family signal transducer	p
18.083	no functional annotation		27.326	no functional annotation																				10.759	EgTPS079	m
18.095	Ubiquitin family		27.328	Homeobox TF																				10.764	no functional annotation	m
18.097	Mlo family		27.346	no functional annotation																				10.77	TPS pseudogene	m
18.114	no functional annotation		27.358	no functional annotation																				10.775	TPS pseudogene	m
18.125	peroxidase		27.36	no functional annotation																				10.785	EgTPS080	m
18.141	protein kinase		27.366	late embryogenesis abundant																				10.798	EgTPS081	m
18.154	DNA binding S1FA		27.369	Myb-like TF																				10.823	EgTPS082	m
18.163	PLAC8 family		27.373	no functional annotation																				10.836	EgTPS083	m
18.178	no functional annotation		27.375	Ubiquitin family																				10.864	no functional annotation	m
18.193	IQ calmodulin-binding motif		27.379	B-box zinc finger																				10.866	EgTPS084	m
18.202	Glycosyltransferase		27.382	Galactosyl transferase																				10.889	geranylgerany transferase	p
18.225	DnaJ chaperone		27.386	Galactosyl transferase																				10.901	Glycosyl hydrolase 16	p

## Sheet: S5
Table S5: Table showing the nine characterized TPS genes and their main product(s). FPKM values for each of the 21 investigated tissues is shown.
Gene id	sub family	primary product(s)	yleaf1	yleaf2	yleaf3	mleaf1	mleaf2	mleaf3	flower1	flower2	flower3	stem1	stem2	stem3	root1	root2	root3	phloem1	phloem2	phloem3	xylem1	xylem2	xylem3
EgranTPS013	TPSa	isoledene / cadinene synthase	21.3742	12.761	29.8808	0	0	0	114.01	80.943	10.158	22.2895	0	11.5421	12.0444	24.1656	18.2729	0	0	0	0	0	0
EgranTPS019	TPSa	germacrene D synthase	27.2777	24.0372	28.575	372.478	51.8967	220.663	1678.61	1309.06	2997.26	3720.44	3768.08	2081.49	0	0	0	0	0	0	0	0	0.295851
EgranTPS032	TPSa	N/A	2.75108	0	0	0	0	0	0	0	3.5266	17.9915	0	0	0	15.5122	0	0.0242593	9.12433e-06	0	65.6698	6.9629	4.72622
EgranTPS041	TPSa	bicyclogermacrene synthase	2953.99	6928.93	5335.88	861.787	3536.16	2675.8	7361.03	3315.07	3475.86	4114.86	5698.32	4325.83	14.3794	3.37438	9.33721	0	0	0	1.15206	2.57844	1.81398
EgranTPS059	TPSb	γ-terpinene synthase	47760.6	3927.7	5735.17	29961.9	4189.91	3873.89	19588.2	37185.1	73.2029	21210.2	1777.78	2185.88	92.4936	30.6453	63.4814	0.0486162	0	0	21.6372	0.931962	2.75871
EgranTPS064	TPSb	N/A	249.012	63.2803	161.585	12.1407	35.8178	42.4873	24.2355	171.489	14.5331	97.185	0	38.3468	0	8.41495	0	0	0	0	0	0	0
EgranTPS068	TPSb	N/A	85.3051	46.8753	86.9402	83.0732	194.5	333.909	139.14	217.259	242.854	240.308	79.0097	49.4679	134.345	175.901	87.4396	0	0	0	0	0	0.33891
EgranTPS101	TPSg	β-pinene synthase	0	2.49915	1.7974	15.4047	0	0	5.04503	0	0	0	0	0	0	0	2.81707	0	0	0	0	0	0
EgranTPS104	TPSg	N/A	39.0914	37.3452	39.4132	52.0629	11.1494	34.4038	99.6365	0	0	19.0363	20.8585	32.6637	105.618	41.4185	12.3484	0	0	0	0.681196	0	0

## Sheet: S6
Table S6: Table showing the amino acid identities within clusters and subfamilies, the fold change between these and an associated p-value derived from a two sided student's t-test
	ID within clustercluster	ID within subfamily	fold difference	p-value of t-test
Cluster 1	0.768	0.395	1.9443	<0.0001
Cluster 2	0.699	0.395	1.76962	0.00444208
Cluster 4	0.842	0.395	2.13165	<0.0001
Cluster 5	0.945	0.576	1.64062	<0.0001
Cluster 7	0.607	0.576	1.05382	0.120542
Cluster 8	0.696	0.395	1.76203	<0.0001
